# Supplementary material for: ReactELISA method for quantifying methylglyoxal levels in plasma and cell cultures
Source: Redox Biol. 2019 Jun 11;26:101252. doi: 10.1016/j.redox.2019.101252 (PMC6604041; doi:10.1016/j.redox.2019.101252)
Supplement: Multimedia component 2 [file mmc2.xml]

<?xml version="1.0" encoding="UTF-8" standalone="no"?><data:data><datasets><author>mj@forens.au.dk</author><type>0</type><dataset><value>1</value><reason>No data was used for the research described in the article</reason><comments/></dataset></datasets></data:data>
